# Supplementary material for: Metamorphopsia associated with central retinal vein occlusion
Source: PLoS One. 2017 Oct 19;12(10):e0186737. doi: 10.1371/journal.pone.0186737 (PMC5648234; doi:10.1371/journal.pone.0186737)
Supplement: S1 File — (XLSX) [file pone.0186737.s001.xlsx]

## Sheet: data
					Baseline	Baseline	Baseline	Baseline	Baseline	Baseline	Baseline	Baseline	Baseline	Baseline	One Month after Initial Treatment	One Month after Initial Treatment	One Month after Initial Treatment	One Month after Initial Treatment	One Month after Initial Treatment	One Month after Initial Treatment	One Month after Initial Treatment	One Month after Initial Treatment	One Month after Initial Treatment	One Month after Initial Treatment	One Month after Initial Treatment	One Month after Initial Treatment	Six Month after Initial Treatment	Six Month after Initial Treatment	Six Month after Initial Treatment	Six Month after Initial Treatment	Six Month after Initial Treatment	Six Month after Initial Treatment	Six Month after Initial Treatment	Six Month after Initial Treatment	Six Month after Initial Treatment	Six Month after Initial Treatment	Six Month after Initial Treatment	Six Month after Initial Treatment
	Patient NO	Age	Gender	symtom until examination(weeks)	Visual acuity (logMAR)	Total foveal thichkness(µm)	Thickness of serous retinal detachment (µm)	Maximum of total retinal thickness (µm)	Maximum of inner retinal thickness (µm)	Maximum of outer retinal thickness (µm)	M-charts Vertical score	M-charts Horizontal score	M-charts Higher score	Cystoid macular edema	Visual acuity (logMAR)	Total foveal thichkness(µm)	Thickness of serous retinal detachment (µm)	Maximum of total retinal thickness (µm)	Maximum of inner retinal thickness (µm)	Maximum of outer retinal thickness (µm)	M-charts Vertical score	M-charts Horizontal score	M-charts Higher score	Cystoid macular edema	Disruption of ellipsoid zone band	Disruption of interdigitation zone band	Visual acuity (logMAR)	Total foveal thichkness(µm)	Thickness of serous retinal detachment (µm)	Maximum of total retinal thickness (µm)	Maximum of inner retinal thickness (µm)	Maximum of outer retinal thickness (µm)	M-charts Vertical score	M-charts Horizontal score	M-charts Higher score	Cystoid macular edema	Disruption of ellipsoid zone band	Disruption of interdigitation zone band
	1	62	F	2	0.39794	334	33	446	276	170	0.3	0.2	0.3	0	0.39794	166	0	362	202	183	1.1	1.1	1.1	0	0	0	0	164	0	359	203	162	1.3	1.2	1.3	0	1	0
	2	71	M	1	0.522879	740	537	662	290	395	0	0	0	1	0.522879	170	0	350	184	170	0	0	0	0	1	1	-0.0791812	165	0	331	169	176	0	0	0	0	1	1
	3	79	M	1	0.69897	821	205	832	293	539	1.3	0.7	1.3	1	0.69897	186	0	303	154	165	1	0.9	1	0	0	0	0.522879	180	0	352	160	275	0.8	0.6	0.8	1	0	0
	4	47	M	1	0	550	18	559	278	394	0	0	0	1	-0.0791812	224	0	420	225	231	0	0	0	0	1	1	-0.176091	450	0	699	261	458	0	0	0	1	1	1
	5	66	M	0.5	0.69897	228	0	426	261	299	0	0	0	0	0.39794	176	0	336	180	162	0	0	0	0	1	1	0.823909	203	0	359	230	181	0	0	0	1	1	1
	6	47	M	1.5	1	1179	415	1156	398	958	0.7	1.5	1.5	1	0.823909	120	330	1156	385	975	0.4	0.5	0.5	1	0	0	0.39794	149	0	352	190	173	1.1	1.4	1.4	0	0	0
	7	77	F	1.5	0.69897	980	131	935	353	661	0	0	0	1	0.69897	180	0	404	250	165	0.9	0	0.9	0	0	0	0.69897	167	0	346	193	178	0.4	0	0.4	0	0	0
	8	77	M	2.5	0.39794	678	0	621	266	393	0	0	0	1	0.221849	217	0	387	219	202	0	0	0	0	1	1	0.221849	454	0	506	248	345	0.2	0.2	0.2	1	1	1
	9	66	M	1.5	1.69897	1061	585	910	341	650	0	0	0	1	1.52288	176	0	318	202	130	0.2	0	0.2	0	0	0	1.09691	217	0	327	206	166	0.3	0	0.3	1	0	0
	10	77	M	4	0.221849	604	45	617	475	284	1.2	1.1	1.2	1	0.0457575	190	0	365	205	168	0.9	0.7	0.9	0	1	0	0.09691	356	41	482	294	253	0.5	0	0.5	1	1	1
	11	60	M	0.5	0.69897	1146	435	1127	782	741	0	0	0	1	0.823909	216	0	448	192	333	0	0	0	1	0	0	1	664	200	771	242	548	0.3	0	0.3	1	0	0
	12	71	F	1	0.221849	157	0	338	186	175	0	0	0	0	0.522879	152	0	362	170	203	0	0	0	0	1	1	0.30103	191	0	356	194	220	0.3	0.2	0.3	0	1	1
	13	78	F	2	0.69897	308	130	483	306	338	0.5	0.4	0.5	1	0.522879	162	0	348	188	190	0.4	0.4	0.4	0	0	0	0.522879	180	0	340	184	182	0.2	0.6	0.6	0	1	1
	14	74	M	2.5	0.823909	513	377	793	298	656	0	0	0	1	1	142	0	353	179	206	0	0	0	0	1	1	1.52288	169	0	334	154	180	0	0	0	1	0	0
	15	68	M	1	1.39794	1005	102	945	310	734	0.6	0	0.6	1	0.221849	191	0	356	174	210	0	0	0	0	1	0	-0.176091	207	0	336	163	199	0	0	0	1	1	1
	16	56	F	3	0.69897	907	162	891	270	713	0.53	0.5	0.53	1	0.30103	190	0	328	178	178	0	0	0	0	1	1	0.39794	188	0	288	142	176	0	0	0	0	1	1
	17	84	M	3	1.22185	574	0	575	260	457	0	0	0	1	1.04576	418	0	420	208	310	1.1	1	1.1	1	0	0	1	531	0	554	259	428	0.4	0.4	0.4	1	0	0
	18	65	M	4	0.39794	491	70	683	299	478	0	0	0	1	0.09691	208	0	381	202	217	0	0	0	0	1	1	0.221849	229	0	372	207	195	0	0	0	0	1	1
	19	85	M	2.5	0.823909	768	71	736	235	655	2	2	2	1	0.522879	309	0	410	210	245	0	0	0	1	1	1	0.154902	841	145	815	264	628	0.2	0.4	0.4	1	0	0
	20	60	M	1	0.09691	390	0	472	225	283	0.2	0	0.2	1	-0.0791812	227	63	458	266	192	0	0	0	1	0	0	-0.0791812	227	0	396	207	216	0	0	0	0	1	1
	21	78	M	4	0.522879	669	45	611	251	492	0	0	0	1	0.39794	214	0	410	163	253	0	0	0	0	1	0	1	178	0	322	133	206	0	0	0	0	1	1
	22	68	M	1	0.39794	447	87	643	140	562	0.4	0	0.4	1	0	193	0	368	176	198	0	0	0	0	1	1	-0.0791812	216	0	340	170	190	0	0	0	0	1	1
	23	80	F	3	0.39794	754	64	701	151	564	0.3	0.5	0.5	1	0.30103	204	30	366	204	185	0.5	0.4	0.5	0	0	0	0.522879	173	0	366	193	181	0.7	0.5	0.7	0	0	0
	24	87	F	1	1.52288	838	66	742	177	614	0	0	0	1	0.522879	180	0	332	154	180	0	0	0	0	1	1	0.522879	168	0	311	164	173	0	0	0	0	1	1
	25	78	F	2	0.823909	319	0	416	153	328	0	0.2	0.2	1	0.69897	477	88	600	230	458	0.2	0.5	0.5	1	0	0	1	285	54	442	226	313	0.2	0.4	0.4	1	0	0
	26	61	M	1	0.522879	519	0	494	188	423	0.7	0.8	0.8	1	0.154902	293	0	360	205	180	0.4	0.5	0.5	0	1	1	0.30103	400	0	406	194	216	0.5	0.4	0.5	1	1	0
	27	62	F	3	0.69897	534	0	516	222	403	0	0	0	1	0	455	0	454	247	227	0	0	0	1	1	1	-0.0791812	301	0	433	251	235	0	0	0	0	1	1
	28	83	M	12	1.09691	1024	488	896	290	673	0.3	0.2	0.3	0	0.522879	103	0	319	198	153	0.3	0.5	0.5	1	1	1	0.69897	108	0	400	255	195	0.5	0.5	0.5	1	0	0
